# Supplementary material for: Methyl donor S-adenosylmethionine (SAM) supplementation attenuates breast cancer growth, invasion, and metastasis in vivo; therapeutic and chemopreventive applications
Source: Oncotarget. 2017 Dec 26;9(4):5169–83. doi: 10.18632/oncotarget.23704 (PMC5797041; doi:10.18632/oncotarget.23704)
Supplement: Supplementary file 2 [file oncotarget-09-5169-s002.xlsx]

## Sheet: all 476 genes
Supplementary Table 2: Differentially expressed mRNA probes upon SAM-treatment
ProbeID	SYMBOL	Fold Change	|Fold Change|	P.Value
17061757	17061757	2.41899	2.41899	0.00959096
17055861	17055861	2.21542	2.21542	0.00976388
16780611	16780611	2.14551	2.14551	0.00861799
16788749	MIR1185-1	2.11816	2.11816	0.00938515
16899758	16899758	1.89225	1.89225	0.00783776
17119236	17119236	1.89225	1.89225	0.00783776
17100667	17100667	1.88112	1.88112	0.00925652
16770683	16770683	1.87145	1.87145	0.00805105
16933109	GSTTP1	1.82019	1.82019	0.00796876
17053906	LOC401437	1.77053	1.77053	0.0078771
16688092	16688092	1.73439	1.73439	0.00806247
16685279	16685279	1.73251	1.73251	0.00812387
17044793	MIR550A1	1.71423	1.71423	0.00882376
16964833	MIR4274	1.69439	1.69439	0.00896883
17005018	17005018	1.68238	1.68238	0.00981743
16895429	16895429	1.66638	1.66638	0.00918113
16711822	MIR4481	1.63714	1.63714	0.00926878
16724568	MIR4487	1.63706	1.63706	0.00771112
17118942	17118942	1.60333	1.60333	0.0094527
17049902	17049902	1.60251	1.60251	0.00930134
16744237	16744237	1.6001	1.6001	0.00752125
16984010	IL7R	1.59984	1.59984	0.007721
16774664	16774664	1.5752	1.5752	0.00858611
16894579	16894579	1.57317	1.57317	0.00869027
16788258	HHIPL1	1.55835	1.55835	0.00736522
17005586	HIST2H4B	1.55496	1.55496	0.00782005
16722562	SAA1	1.55313	1.55313	0.00986637
16792191	16792191	1.55152	1.55152	0.00950249
17090948	OTTHUMG00000020885	1.5469	1.5469	0.00836921
16821294	MIR4720	1.54548	1.54548	0.00920835
16834194	RNA5SP442	1.54252	1.54252	0.00822724
16992195	MIR378E	1.54039	1.54039	0.00962951
16972186	MIR578	1.53996	1.53996	0.0078001
16848363	16848363	1.53384	1.53384	0.00869719
17048450	GNG11	1.53018	1.53018	0.00726926
16701135	16701135	1.52969	1.52969	0.00807011
16673877	MIR3120	1.5164	1.5164	0.00916914
17121162	17121162	1.51431	1.51431	0.00792001
16763293	16763293	1.51155	1.51155	0.00981729
16892246	ALPPL2	1.51121	1.51121	0.0099434
16950978	HDAC11-AS1	1.50947	1.50947	0.00958496
16971286	16971286	1.50846	1.50846	0.00976011
16865038	MIR526B	1.50811	1.50811	0.00974963
16828732	16828732	1.50574	1.50574	0.00939162
16830295	SLC16A13	-1.50447	1.50447	0.00802127
16751190	METTL7A	-1.50503	1.50503	0.00971266
16862284	LTBP4	-1.50696	1.50696	0.00954837
16900286	16900286	-1.51124	1.51124	0.00973751
16983603	16983603	-1.51951	1.51951	0.0089766
17023180	TBC1D32	-1.52338	1.52338	0.00763957
17119292	17119292	-1.52703	1.52703	0.00817111
17005564	HIST1H2AC	-1.52711	1.52711	0.00997621
16911835	RIN2	-1.53711	1.53711	0.00885646
16808306	PPIP5K1	-1.54215	1.54215	0.00732941
16881069	ANXA4	-1.54467	1.54467	0.00733071
16734333	16734333	-1.55197	1.55197	0.00891209
16748817	16748817	-1.55288	1.55288	0.00982085
16926605	16926605	-1.55625	1.55625	0.00965758
16961551	PLD1	-1.55683	1.55683	0.00757188
16958963	H1FX	-1.57123	1.57123	0.00885854
16862504	BCKDHA	-1.57439	1.57439	0.00902953
16984823	16984823	-1.59762	1.59762	0.00998729
17069150	17069150	-1.64751	1.64751	0.00909384
17016451	HIST1H2BJ	-1.65087	1.65087	0.00883064
17112337	17112337	-1.65755	1.65755	0.00767071
16970487	16970487	-1.66034	1.66034	0.00758894
17044403	17044403	-1.6681	1.6681	0.00958887
16782062	TRAJ31	-1.68254	1.68254	0.0082463
17120696	17120696	-1.72257	1.72257	0.00818662
17126140	17126140	-1.73424	1.73424	0.00778718
16839044	16839044	-1.73564	1.73564	0.00716713
16833327	SLFN5	-1.73747	1.73747	0.00919575
17118180	17118180	-1.75533	1.75533	0.00817317
16846211	16846211	-1.78455	1.78455	0.0097165
17022137	17022137	-2.00185	2.00185	0.00948113
16695934	MIR921	-2.0557	2.0557	0.00837624
16758046	16758046	-2.20663	2.20663	0.00934326
16661029	16661029	1.65992	1.65992	0.00708937
16747956	16747956	2.28388	2.28388	0.00702175
17120854	17120854	1.67456	1.67456	0.00703728
17053998	17053998	-1.70551	1.70551	0.00700594
16731490	16731490	-1.7345	1.7345	0.00705353
16719838	TUBGCP2	-1.50195	1.50195	0.00685264
16818083	ORAI3	-1.53511	1.53511	0.00683793
17123302	17123302	-1.60254	1.60254	0.00684566
16992672	16992672	1.64041	1.64041	0.00679547
17065903	17065903	1.88238	1.88238	0.0067114
17086594	17086594	1.87237	1.87237	0.00663821
16808314	PPIP5K1	-1.51862	1.51862	0.00676879
17118160	FLJ38717	-1.55698	1.55698	0.00676562
17024667	LOC101060008	-1.62534	1.62534	0.00678345
16804785	16804785	-1.6586	1.6586	0.00671257
16914171	PI3	2.42108	2.42108	0.00584898
17079707	17079707	2.30648	2.30648	0.00605515
16917739	16917739	1.88486	1.88486	0.0061185
17075563	17075563	1.88391	1.88391	0.0064805
16745866	OTTHUMG00000165872	1.87523	1.87523	0.0060574
16927382	SERPIND1	1.70622	1.70622	0.00657526
16738590	16738590	1.70419	1.70419	0.0062401
17016025	17016025	1.64315	1.64315	0.00601912
16826158	16826158	1.60869	1.60869	0.00641642
17102555	17102555	1.56985	1.56985	0.005846
16793310	16793310	1.56826	1.56826	0.00575828
16997383	F2RL2	1.54648	1.54648	0.00626014
17076965	17076965	1.53869	1.53869	0.00613842
16973756	16973756	1.50949	1.50949	0.00649234
17025107	17025107	1.50213	1.50213	0.00646826
17100856	17100856	-1.50152	1.50152	0.00649267
16664852	CPT2	-1.50445	1.50445	0.00659029
16762332	LINC00477	-1.50958	1.50958	0.00651606
16996933	16996933	-1.51081	1.51081	0.00625343
17122476	17122476	-1.5502	1.5502	0.00626285
16948572	KLHL24	-1.56452	1.56452	0.0060818
16982047	ACSL1	-1.57747	1.57747	0.00615119
16712773	MKX	-1.57913	1.57913	0.00613788
17118162	17118162	-1.60753	1.60753	0.00628588
17125104	17125104	-1.63047	1.63047	0.00651166
16770254	16770254	-1.7046	1.7046	0.00602857
16853525	16853525	-1.86094	1.86094	0.00649605
16705961	DDIT4	-2.02018	2.02018	0.00643598
16974011	JAKMIP1	1.58861	1.58861	0.00559645
16792340	16792340	1.58337	1.58337	0.00557093
16775811	GPC6	-1.54967	1.54967	0.00554534
17105912	17105912	2.43019	2.43019	0.00493191
16798442	RNA5SP390	2.0804	2.0804	0.00548422
16726414	16726414	1.91142	1.91142	0.00511124
16886103	16886103	1.75499	1.75499	0.00548627
16886675	16886675	1.70957	1.70957	0.00480765
16916559	SNORD119	1.68635	1.68635	0.00497892
16657489	16657489	1.65458	1.65458	0.0054725
17101984	17101984	1.65413	1.65413	0.00548463
16799315	THBS1	1.64189	1.64189	0.00543262
16826230	NETO2	1.62621	1.62621	0.00497287
17124816	17124816	1.62505	1.62505	0.00490834
16703598	16703598	1.6189	1.6189	0.00536948
16857839	16857839	1.61396	1.61396	0.00534606
16685777	16685777	1.6073	1.6073	0.00510331
17062217	17062217	1.5911	1.5911	0.00503752
17116761	SRY	1.58316	1.58316	0.0047957
17083645	17083645	1.54684	1.54684	0.00477127
17119652	17119652	1.53572	1.53572	0.00546301
16745651	OR8B8	1.52117	1.52117	0.00530111
16937503	EMC3-AS1	1.50601	1.50601	0.00544379
16774160	16774160	1.50038	1.50038	0.0049695
16719802	ADAM8	-1.50992	1.50992	0.00481179
16998112	FAM172A	-1.51263	1.51263	0.00531735
16938562	TGFBR2	-1.51988	1.51988	0.00480571
16946900	16946900	-1.52235	1.52235	0.00525224
16809403	MYO5C	-1.52787	1.52787	0.00532729
17092208	ERMP1	-1.54495	1.54495	0.00480858
16808308	PPIP5K1	-1.5675	1.5675	0.00536828
17031852	17031852	-1.58187	1.58187	0.00505861
17034324	17034324	-1.58187	1.58187	0.00505861
17039365	17039365	-1.58187	1.58187	0.00505861
17071489	RNU7-67P	-1.62682	1.62682	0.00515316
16732985	SLC37A2	-1.65484	1.65484	0.00488853
16819325	HERPUD1	-1.6795	1.6795	0.00526958
16829557	SERPINF2	-1.69849	1.69849	0.00486927
16992744	LOC100507387	-1.71665	1.71665	0.00530498
16703036	PLXDC2	-1.78462	1.78462	0.00525755
17126254	17126254	-1.80096	1.80096	0.00548142
17117110	CD24	-2.27433	2.27433	0.00549061
16917650	16917650	-1.57861	1.57861	0.00468266
16874191	SNAR-G2	1.79856	1.79856	0.00460919
16952818	LZTFL1	-1.50712	1.50712	0.00460168
16712936	MIR938	-1.61461	1.61461	0.00457101
17046586	SNORA22	2.08429	2.08429	0.00451654
16830235	ALOX12P2	1.68396	1.68396	0.00446433
16979624	16979624	1.64604	1.64604	0.00455153
17124882	17124882	1.64336	1.64336	0.00455222
16996252	16996252	1.56604	1.56604	0.00446172
16855318	MEX3C	-1.52294	1.52294	0.00454046
17085139	OTTHUMG00000066698	-1.6135	1.6135	0.00450132
17065171	MIR596	-1.64105	1.64105	0.0044857
16887358	16887358	3.64001	3.64001	0.00299522
16840406	16840406	3.18464	3.18464	0.00232057
16965114	16965114	2.7992	2.7992	0.00270636
16751970	LOC100240734	2.31615	2.31615	0.00260297
16875754	IL11	2.29773	2.29773	0.00323259
16772334	16772334	2.19751	2.19751	0.00316671
17092817	17092817	2.14243	2.14243	0.00437361
16874512	SNAR-D	2.06521	2.06521	0.00206389
16741897	16741897	2.04951	2.04951	0.00331446
17073066	RNA5SP278	2.04645	2.04645	0.00319543
16988913	16988913	2.0216	2.0216	0.00388176
16732345	16732345	2.01282	2.01282	0.00332715
16674412	RNU5F-2P	2.00949	2.00949	0.00218032
16709627	16709627	1.95309	1.95309	0.00276281
16899476	SNAR-H	1.85304	1.85304	0.00379134
16782205	16782205	1.83115	1.83115	0.00215686
17120918	17120918	1.79136	1.79136	0.00242849
16889109	16889109	1.7818	1.7818	0.00373206
16919547	SLPI	1.7741	1.7741	0.00209003
16908216	16908216	1.7734	1.7734	0.00184974
17125484	17125484	1.74229	1.74229	0.00230498
16902141	16902141	1.73397	1.73397	0.00249365
17092306	17092306	1.71391	1.71391	0.00278406
17125338	17125338	1.71037	1.71037	0.00223959
17122414	17122414	1.70228	1.70228	0.00290146
17077267	17077267	1.70024	1.70024	0.00350483
16712309	16712309	1.68241	1.68241	0.00301844
17113864	17113864	1.68185	1.68185	0.00369001
16766860	16766860	1.66871	1.66871	0.00350238
17118898	17118898	1.66871	1.66871	0.00350238
16853617	OTTHUMG00000178685	1.65838	1.65838	0.00200534
17116497	TTTY6	1.61586	1.61586	0.00256275
17107749	OTTHUMG00000024161	1.60574	1.60574	0.00326663
17007851	17007851	1.60235	1.60235	0.00425246
16775879	16775879	1.59849	1.59849	0.00240122
16672654	SLAMF7	1.5905	1.5905	0.0041882
17122122	17122122	1.58513	1.58513	0.00434285
16820570	16820570	1.57886	1.57886	0.00368654
16690638	GSTM3	1.57608	1.57608	0.00287189
16859763	IFI30	1.56782	1.56782	0.00196521
16861639	16861639	1.5672	1.5672	0.00214877
17060337	CYP3A4	1.56353	1.56353	0.00187662
16831612	16831612	1.56061	1.56061	0.00374684
17121018	17121018	1.56055	1.56055	0.00423383
16951186	16951186	1.55968	1.55968	0.00305682
17123952	17123952	1.55677	1.55677	0.00297882
16791553	16791553	1.53822	1.53822	0.00350383
17120888	17120888	1.53685	1.53685	0.00200166
16879911	LOC644093	1.53682	1.53682	0.00297031
16758995	16758995	1.5336	1.5336	0.00299976
16982989	OTTHUMG00000161706	1.53293	1.53293	0.00319349
17125416	17125416	1.53062	1.53062	0.00412207
16797126	OTTHUMG00000170826	1.52539	1.52539	0.00200378
16972076	NPY5R	1.5081	1.5081	0.00207707
16754410	16754410	1.50574	1.50574	0.00299033
16917881	16917881	1.50363	1.50363	0.00211752
17099947	SDCCAG3	1.50183	1.50183	0.0022074
16986249	HMGCR	-1.5001	1.5001	0.00207063
16887702	ITGA6	-1.5007	1.5007	0.00242322
16956386	ROBO1	-1.50212	1.50212	0.00197199
17096188	SLC35D2	-1.50383	1.50383	0.00355982
16853872	16853872	-1.50413	1.50413	0.00372599
16717290	PYROXD2	-1.50815	1.50815	0.004196
16824208	KIAA0430	-1.51588	1.51588	0.00223198
16671217	INTS3	-1.51612	1.51612	0.00278941
17122482	17122482	-1.5183	1.5183	0.00311306
16777427	C1QTNF9B	-1.51971	1.51971	0.00323109
16950825	TIMP4	-1.52522	1.52522	0.00408726
17110369	OTTHUMG00000184015	-1.52809	1.52809	0.00228657
16796810	OTTHUMG00000171691	-1.53287	1.53287	0.00222421
16753710	16753710	-1.53631	1.53631	0.00312567
17046845	POM121	-1.54419	1.54419	0.00380132
16976926	CDKL2	-1.54658	1.54658	0.00422498
16841941	SREBF1	-1.54765	1.54765	0.0043526
16854486	DSC2	-1.54902	1.54902	0.00420478
16796914	CINP	-1.55019	1.55019	0.00329383
17125106	17125106	-1.55123	1.55123	0.00231484
17123264	17123264	-1.55335	1.55335	0.00267791
16797219	16797219	-1.55646	1.55646	0.00294459
17123308	17123308	-1.55711	1.55711	0.00231256
17123566	17123566	-1.55912	1.55912	0.00426131
16831550	FAM106CP	-1.56066	1.56066	0.00231013
16708875	OTTHUMG00000018994	-1.5611	1.5611	0.00320281
16906872	ANKRD44	-1.57192	1.57192	0.00411114
16793438	FLJ31306	-1.57285	1.57285	0.00216976
16773080	16773080	-1.57507	1.57507	0.0033441
17119696	17119696	-1.58123	1.58123	0.00322384
16966008	KLF3	-1.58182	1.58182	0.00330042
17099027	IER5L	-1.58643	1.58643	0.00214995
16911823	16911823	-1.5904	1.5904	0.00422207
16743104	RAB38	-1.59183	1.59183	0.00246926
16843174	16843174	-1.61476	1.61476	0.00275782
16835672	ITGA3	-1.61697	1.61697	0.00214435
17023799	SLC2A12	-1.62403	1.62403	0.00336188
17121352	17121352	-1.62898	1.62898	0.00408766
16745718	ROBO4	-1.63446	1.63446	0.00418119
16723447	16723447	-1.65839	1.65839	0.00349182
16865274	MIR4752	-1.66658	1.66658	0.00395472
16968077	CCNG2	-1.66758	1.66758	0.00313356
17123262	17123262	-1.67346	1.67346	0.00278279
16785928	16785928	-1.67436	1.67436	0.00326693
16919915	ZMYND8	-1.69339	1.69339	0.00219017
16868254	ZNF558	-1.69995	1.69995	0.00258451
16734237	16734237	-1.70224	1.70224	0.00184833
17121916	17121916	-1.70396	1.70396	0.00221883
16661646	RNU11	-1.72854	1.72854	0.00265168
16833433	CCL4L2	-1.73082	1.73082	0.00229393
17119590	17119590	-1.73252	1.73252	0.00333908
17101737	CA5B	-1.73632	1.73632	0.00261124
16760866	16760866	-1.73721	1.73721	0.00283199
16847839	MIR5047	-1.73745	1.73745	0.00299828
16780604	16780604	-1.74523	1.74523	0.0031474
17105179	MIR1321	-1.77491	1.77491	0.00223891
16921096	RP11-93B14.5	-1.79416	1.79416	0.00408757
16974898	MIR573	-1.79432	1.79432	0.0042367
16701007	LINC01139	-1.80931	1.80931	0.0031613
16694879	16694879	-1.8187	1.8187	0.00361803
16836858	16836858	-1.82978	1.82978	0.0038434
17005880	HIST1H2BO	-1.84153	1.84153	0.00416057
16841662	TRIM16	-1.84965	1.84965	0.00327073
17126032	17126032	-1.88874	1.88874	0.00203992
17126142	17126142	-1.88874	1.88874	0.00203992
17123310	17123310	-1.92281	1.92281	0.00297545
17006949	CFB	-1.95435	1.95435	0.00285282
16745509	MIR100	-1.95725	1.95725	0.00296642
17011798	17011798	-2.00296	2.00296	0.00329589
17119510	17119510	-2.00439	2.00439	0.00379261
17119530	17119530	-2.00439	2.00439	0.00379261
16729781	OTTHUMG00000167224	-2.07958	2.07958	0.00341394
16686536	RPS15AP10	-2.19133	2.19133	0.00325436
16882030	16882030	-2.20638	2.20638	0.00351703
17119210	17119210	-2.20638	2.20638	0.00351703
16789448	16789448	-2.20714	2.20714	0.00258195
17005865	HIST1H2BM	-2.21871	2.21871	0.00260287
16998551	SLCO4C1	-2.23512	2.23512	0.00384521
16694611	16694611	-2.36396	2.36396	0.00333004
16707882	16707882	3.19996	3.19996	0.00122536
17124338	17124338	2.85362	2.85362	0.000609945
17124612	17124612	2.80879	2.80879	0.00160488
16920468	16920468	2.69306	2.69306	0.00159912
16999886	16999886	2.69306	2.69306	0.00159912
16852871	SERPINB2	2.66127	2.66127	0.00116961
17020608	17020608	2.64565	2.64565	0.000364791
17053009	RNA5SP249	2.63268	2.63268	0.00130701
16952029	16952029	2.48733	2.48733	0.00119445
17061879	17061879	2.43118	2.43118	0.00103876
17100649	17100649	2.39716	2.39716	0.000871056
17020729	17020729	2.33863	2.33863	0.000450893
16688022	16688022	2.27763	2.27763	0.000882914
16975590	16975590	2.22216	2.22216	0.000706991
16868760	16868760	2.20749	2.20749	0.000578836
17103744	MIR500A	2.19694	2.19694	0.00169422
16701630	OR2T35	2.19036	2.19036	0.000661835
16994209	16994209	2.16662	2.16662	0.000506727
16786565	16786565	2.13182	2.13182	0.000578154
16695388	16695388	2.12364	2.12364	0.000638726
16703854	16703854	2.05753	2.05753	0.00168375
16973999	MIR378D1	2.03763	2.03763	0.000932275
17043953	17043953	2.00261	2.00261	0.00115128
17124628	17124628	1.96424	1.96424	0.00112178
16743735	MMP3	1.94886	1.94886	0.00107144
17048460	17048460	1.93305	1.93305	0.000779425
16975773	16975773	1.91692	1.91692	0.000226245
16828540	16828540	1.914	1.914	0.00154381
17063534	17063534	1.90875	1.90875	0.000354687
17052291	17052291	1.9025	1.9025	0.00134772
16781266	16781266	1.89476	1.89476	0.00158575
16792454	MIR548Y	1.89038	1.89038	0.00163521
16959361	16959361	1.87459	1.87459	0.000334912
17114400	LINC00633	1.83821	1.83821	0.00160728
16712320	16712320	1.82918	1.82918	0.000454154
17100663	17100663	1.82861	1.82861	0.00100048
16786302	16786302	1.8146	1.8146	0.00150878
16679340	16679340	1.81055	1.81055	0.000366475
16790360	SNORD9	1.79338	1.79338	0.000737805
16664615	16664615	1.78012	1.78012	0.000311524
16669339	16669339	1.76693	1.76693	0.000820981
17125722	17125722	1.76345	1.76345	0.000721388
16704440	FAM35BP	1.7612	1.7612	0.000603954
16701005	16701005	1.74454	1.74454	0.00155263
17072622	RP11-65D17.1	1.74009	1.74009	0.000613643
17120614	17120614	1.72267	1.72267	0.00156956
17119944	17119944	1.71936	1.71936	0.000384448
17096954	17096954	1.7118	1.7118	0.000958591
16829326	16829326	1.709	1.709	0.000825108
16850331	16850331	1.70135	1.70135	0.00159952
16706805	16706805	1.69652	1.69652	0.000722829
16725101	RNU7-58P	1.69512	1.69512	0.000697057
16716293	16716293	1.6874	1.6874	0.000584534
16783828	16783828	1.68363	1.68363	0.00130717
16828949	16828949	1.68164	1.68164	0.000807865
16934679	16934679	1.6723	1.6723	0.00123494
17110948	DGKK	1.66851	1.66851	0.000371659
17120572	17120572	1.66756	1.66756	0.000790354
16912293	RNA5SP480	1.66268	1.66268	0.00124703
16661832	SERINC2	1.64749	1.64749	0.000549019
16692474	OTTHUMG00000042457	1.64514	1.64514	0.0015898
16961172	BCHE	1.64189	1.64189	0.000758246
16911254	16911254	1.63966	1.63966	0.00073634
16783462	16783462	1.6148	1.6148	0.00164042
16764817	KRT81	1.61168	1.61168	0.000785294
17057892	17057892	1.60818	1.60818	0.00113824
16684080	IFI6	1.59814	1.59814	0.00147153
17124996	17124996	1.59188	1.59188	0.000874967
16726856	16726856	1.58728	1.58728	0.00120293
16738803	TCN1	1.58439	1.58439	0.000641366
17057680	OTTHUMG00000155841	1.57106	1.57106	0.00166694
17101654	17101654	1.54824	1.54824	0.000958754
16780767	16780767	1.54778	1.54778	0.00164974
17122284	17122284	1.5425	1.5425	0.00174855
17122142	17122142	1.54152	1.54152	0.00081572
17076481	RNF5P1	1.53891	1.53891	0.00102703
16970258	KIAA1109	-1.50038	1.50038	0.00128737
16797196	AHNAK2	-1.50143	1.50143	0.000990412
16661687	EPB41	-1.50172	1.50172	0.00172856
16815781	16815781	-1.50494	1.50494	0.00127456
16795047	IRF2BPL	-1.50552	1.50552	0.00168365
16710481	DOCK1	-1.50723	1.50723	0.00103459
16976630	CSN2	-1.51638	1.51638	0.00122808
16916682	SLC4A11	-1.52782	1.52782	0.00120725
16753641	HMGA2	-1.52837	1.52837	0.00117829
16980470	NR3C2	-1.53284	1.53284	0.00167865
16709333	TCF7L2	-1.53466	1.53466	0.00157975
17011302	AIM1	-1.53968	1.53968	0.00111986
17009930	PHF3	-1.55475	1.55475	0.000872735
16657598	AGRN	-1.55509	1.55509	0.00168991
16851486	LAMA3	-1.56349	1.56349	0.00128936
16900734	16900734	-1.57925	1.57925	0.00094337
16973038	CYP4V2	-1.58009	1.58009	0.000877608
16877225	LPIN1	-1.58645	1.58645	0.000365524
17064932	MIR153-2	-1.5882	1.5882	0.000868245
16872496	C19orf54	-1.59415	1.59415	0.00146408
16848888	H3F3B	-1.60044	1.60044	0.00154604
16920939	LAMA5	-1.60125	1.60125	0.00162652
16693976	MUC1	-1.60831	1.60831	0.000588891
16859268	16859268	-1.60843	1.60843	0.000777404
16916289	C20orf96	-1.61335	1.61335	0.0017124
16683237	MIR4253	-1.61925	1.61925	0.00057843
16954343	RBM5-AS1	-1.61942	1.61942	0.00130405
17068560	SMIM19	-1.61978	1.61978	0.00103304
16740948	MIR3163	-1.63796	1.63796	0.000687746
16920338	ATP9A	-1.64184	1.64184	0.00142625
16949403	ST6GAL1	-1.64596	1.64596	0.00121893
16836624	MIR21	-1.64884	1.64884	0.000505561
16956897	SENP7	-1.65258	1.65258	0.00126799
17125622	17125622	-1.65442	1.65442	0.000612011
17035969	BRD2	-1.66076	1.66076	0.0013661
16930199	APOBEC3G	-1.66122	1.66122	0.00134434
17122712	17122712	-1.66728	1.66728	0.000489731
17080630	SNTB1	-1.67318	1.67318	0.000348867
16708249	SCD	-1.67707	1.67707	0.00136636
16867715	SLC25A23	-1.67965	1.67965	0.00117044
16765476	LOC100240735	-1.68117	1.68117	0.000945818
17123110	17123110	-1.68209	1.68209	0.00141391
16728066	LRP5	-1.68547	1.68547	0.00153669
16936097	CELSR1	-1.68577	1.68577	0.000395964
16997816	EDIL3	-1.68713	1.68713	0.000429348
16748346	RP11-277P12.20	-1.70332	1.70332	0.000419622
16951007	XPC	-1.706	1.706	0.00117094
17088957	LOC100129034	-1.70775	1.70775	0.000488133
16998059	ARRDC3	-1.71195	1.71195	0.000551761
16850656	DLGAP1-AS1	-1.71516	1.71516	0.00144925
16933140	GGT5	-1.71689	1.71689	0.000244013
16706236	16706236	-1.71731	1.71731	0.00104345
16760350	SCNN1A	-1.72103	1.72103	0.00093013
16686201	SLC6A9	-1.72634	1.72634	0.000315563
17007543	ITPR3	-1.7275	1.7275	0.000214227
16712879	SVIL	-1.75089	1.75089	0.000662597
17120350	17120350	-1.75107	1.75107	0.000827296
16908037	FN1	-1.7642	1.7642	0.00131707
16990321	PCDHB14	-1.76776	1.76776	0.000478174
16804157	LOC440300	-1.78467	1.78467	0.00045092
16944931	FAM86JP	-1.7945	1.7945	0.000167431
17010929	PNRC1	-1.82063	1.82063	0.000958835
16926644	LSS	-1.82129	1.82129	0.000415479
17094671	PGM5-AS1	-1.82672	1.82672	0.000527867
16921084	16921084	-1.83174	1.83174	0.000461905
16785127	RHOJ	-1.8421	1.8421	0.000557829
16969911	ANK2	-1.86195	1.86195	0.000297705
17025294	LOC100129518	-1.88025	1.88025	0.000429097
16706233	OTTHUMG00000018491	-1.88962	1.88962	0.00125455
17045838	IGFBP1	-1.89864	1.89864	0.00118736
16942709	16942709	-1.92379	1.92379	0.00140564
17053892	INSIG1	-1.92493	1.92493	0.000885059
16773719	16773719	-1.92906	1.92906	0.000187367
17125094	17125094	-1.95893	1.95893	9.79e-05
17126034	17126034	-1.96861	1.96861	0.00125453
17126144	17126144	-1.96861	1.96861	0.00125453
16761350	KLRC3	-1.98093	1.98093	7.71e-05
16837938	ITGB4	-1.99356	1.99356	0.00141022
17094074	17094074	-2.04215	2.04215	0.000742775
16915712	SLCO4A1	-2.04481	2.04481	0.00121728
16995890	HMGCS1	-2.05132	2.05132	0.000466607
16726880	NEAT1	-2.06377	2.06377	0.000181812
17005276	SOX4	-2.16429	2.16429	0.000157196
17055501	AGR2	-2.19598	2.19598	0.000638621
16737314	16737314	3.02514	3.02514	4.83e-05
16690533	16690533	2.36026	2.36026	1.28e-05
17051553	CPA4	2.27528	2.27528	3.45e-05
17059828	TFPI2	2.17224	2.17224	5.37e-05
16717557	16717557	-2.07726	2.07726	4.11e-05
17080648	HAS2	-2.46689	2.46689	2.64e-05
